# Supplementary material for: Characterization of the Complete Mitochondrial Genome of Castanopsis tibetana Hance: A Precious Timber Species
Source: Genes (Basel). 2026 Apr 7;17(4):430. doi: 10.3390/genes17040430 (PMC13116786; doi:10.3390/genes17040430)
Supplement: Supplementary file 1 [file genes-17-00430-s001.zip]

Archive with 2 entries (2 files):
- Figure S1.pdf
- Supplementary Materials.xlsx
