# Supplementary material for: Characterization of the Complete Mitochondrial Genome of Castanopsis tibetana Hance: A Precious Timber Species
Source: Genes (Basel). 2026 Apr 7;17(4):430. doi: 10.3390/genes17040430 (PMC13116786; doi:10.3390/genes17040430)
Supplement: Supplementary file 1 [file genes-17-00430-s001.zip › Supplementary Materials.xlsx]

## Sheet: Table S1
Table S1. Distribution of simple sequence repeat types in the mitochondrial genomes of C. tibetana.
	Mono	Di	Tri	Tetra	Penta	Hexa	Total
C. tibetana	60	42	17	75	8	0	202
Note: Mono: mononucleotide; Di: dinucleotide; Tri: trinucleotide; Tetra: tetranucleotide; Penta: pentanucleotide; Hexa: hexanucleotide.

## Sheet: Table S2
Table S2. Fragments transferred from chloroplasts to mitochondria in C. tibetana.
	Alignment Length	Identify%	CP Start	CP End	Mt Start	Mt End
1	944	99.788	37180	38123	552166	553109
2	813	96.556	78932	79744	281066	281875
3	61	100	103991	104051	189214	189274
4	29	100	85105	85077	332891	332919
5	83	98.795	136188	136270	26458	26540
6	144	98.611	142649	142506	523045	523187
7	77	97.403	33563	33639	493750	493826
8	66	97.059	146742	146677	189214	189281
9	91	95.699	104	14	13967	14059
10	97	94.845	38454	38358	343393	343489
11	75	94.667	57377	57303	290025	290099
12	75	89.61	158365	158439	145016	145092
13	90	87.879	13617	13528	316055	316153
14	147	87.755	69216	69362	198710	198856
15	493	83.434	70420	69928	551669	552152
16	264	81.818	143122	143385	379240	379502
17	73	81.25	158437	158365	487611	487690
18	511	80.426	54725	54215	408678	409163
19	1004	77.219	72338	71335	549962	550912
20	864	74.576	143412	144275	379889	380747
Total	6001
Note: These mitochondrial plastid DNA (MTPT) sequences constitute 1.08% of the total mitogenome length.
